# Supplementary material for: Complex Molecular Evolution and Expression of Expansin Gene Families in Three Basic Diploid Species of Brassica
Source: Int J Mol Sci. 2020 May 12;21(10):3424. doi: 10.3390/ijms21103424 (PMC7279145; doi:10.3390/ijms21103424)
Supplement: Supplementary file 1 [file ijms-21-03424-s001.zip]

Archive with 7 entries (6 files):
- Supplementary data/
- Supplementary data/Supplementary Figures S1-S3.pdf
- Supplementary data/Supplementary Table S1.xlsx
- Supplementary data/Supplementary Table S2.xlsx
- Supplementary data/Supplementary Table S3.xlsx
- Supplementary data/Supplementary Table S4.xlsx
- Supplementary data/Supplementary Tables S5-S6.pdf
