# Supplementary material for: Complex Molecular Evolution and Expression of Expansin Gene Families in Three Basic Diploid Species of Brassica
Source: Int J Mol Sci. 2020 May 12;21(10):3424. doi: 10.3390/ijms21103424 (PMC7279145; doi:10.3390/ijms21103424)
Supplement: Supplementary file 1 [file ijms-21-03424-s001.zip › Supplementary data/Supplementary Table S1.xlsx]

## Sheet: Sheet1
Supporting Information Table S1. Primers used in qRT-PCR analysis of expansin genes in B. nigra and B. oleracea.
Application	Gene	Primer Name	Primer Sequence (5'-3')
qRT-PCR	BniUBC10	qBniUBC10-F	GGGTCCTACAGACAGTCCTTAC
		qBniUBC10-R	ATGGAACACCTTCGTCCTAAA
	BniEXPA1	qBniEXPA1-F1	AAGTATGGGGATGTGTTCTAATGGC
		qBniEXPA1-R1	CGTATGGGCTCCGAATCCG
	BniEXPA2	qBniEXPA2-F1	TTAGTAATCTCGGCTCTCCTTCTGC
		qBniEXPA2-R1	CATCACCGCCACCGTAGAAA
	BniEXPA3	qBniEXPA3-F1	CGGCGACTTCCCACTACTCATCCTC
		qBniEXPA3-R1	GATCTGACCACGCTCGAACAGAGTCTC
	BniEXPA4	qBniEXPA4-F1	CAACCTCATCCCCATCTTCTTCCTC
		qBniEXPA4-R1	TACCCGCACGCACCGCCTAC
	BniEXPA5	qBniEXPA5-F1	TGTAACCCTCCTCAGCAGCATTTCG
		qBniEXPA5-R1	AGTTACTCTGCCAGTTTTGCCCCCA
	BniEXPA6	qBniEXPA6-F1	AGCCACATTCTATGGAGGTGCTGAT
		qBniEXPA6-R1	TTTGGGTCGTTTACACATCTTATCTGG
	BniEXPA7	qBniEXPA7-F1	GTTATGGTGGTTGTTGCTCTGACGG
		qBniEXPA7-R1	CGTAGAAAGTTGCGTGAGCGTTG
	BniEXPA8	qBniEXPA8-F1	GCTGCGGAAGATAAATACGAGGAAG
		qBniEXPA8-R1	CTCCCAGCCTCCGTTGTCATC
	BniEXPA9	qBniEXPA9-F1	ACTTTTTACGGGGGCTGGAAGGGTG
		qBniEXPA9-R1	GCCGTTGTCGCTAAACCGTAGGATT
	BniEXPA10	qBniEXPA10-F1	CCATTTTCCCTCTCTTTCTCCTCTT
		qBniEXPA10-R1	CATTTTGGATCATTGACACATTTTATTTC
	BniEXPA11	qBniEXPA11-F1	GGAGCAGGAGACATCACGAGGACGA
		qBniEXPA11-R1	CACTGGCTGTGACACGGAAGGAAAG
	BniEXPA12	qBniEXPA12-F1	AAGAAGCGGAGGGATGAGATTTACA
		qBniEXPA12-R1	CTGCTTTGATTCTTCCATTGCTGAG
	BniEXPA13	qBniEXPA13-F1	AGCCAAGATTACGGGACCAATACGG
		qBniEXPA13-R1	AGACACCATCTTGGGTCATCGTTGC
	BniEXPA14	qBniEXPA14-F1	GTCCTCTTTAGCCTCACCGACGCAA
		qBniEXPA14-R1	AGCCGTGTTGGTTCCGTAGCCTT
	BniEXPA15	qBniEXPA15-F1	TGGGGGCGAAAGTAATGACAGCAAT
		qBniEXPA15-R1	ACCACCCATAGTGCCTGAAGCGTC
	BniEXPA16	qBniEXPA16-F1	CAACATTTGTCCTTTTTAGCCTCGC
		qBniEXPA16-R1	CGTAACCACAAGCTCCTCCCATAGT
	BniEXPA17	qBniEXPA17-F1	CACCTTCTACGGGGGCAGTGACGC
		qBniEXPA17-R1	GCAGTGCTAAGAGCCGCCGTGTTT
	BniEXPA18	qBniEXPA18-F1	AATCCATCCATTTTCCTAACCACAT
		qBniEXPA18-R1	CCGTATCCTTGACTGTATAAGTTACCGT
	BniEXPA19	qBniEXPA19-F1	AGTGAGGTGCGACTATTGGGCG
		qBniEXPA19-R1	GGTAGAAGACGGGGACGATGCCT
	BniEXPA20	qBniEXPA20-F1	TGTTACGAGATCAAGTGTGCGAATA
		qBniEXPA20-R1	TTGAGGAACATTGGTTGGGAGA
	BniEXPA21	qBniEXPA21-F1	AAGTTATGATGATGGTAATAGCGAT
		qBniEXPA21-R1	CCATTTCAGTTCCTCTACCGTT
	BniEXPA22	qBniEXPA22-F1	GAGTTTACAGTGGAGGTGGTTGGGA
		qBniEXPA22-R1	GAGCCGTGCTTAGAGCCGCC
	BniEXPA23	qBniEXPA23-F1	TAGTTTTTGTCGTCTTCGCCATCTC
		qBniEXPA23-R1	CTTAGTGCCGCCGTGTCCA
	BniEXPA24	qBniEXPA24-F1	ACATTTGTGATTTTCAGCCTCGCC
		qBniEXPA24-R1	AAAGCAGCCGTGTTAGTTCCGTAGC
	BniEXPA25	qBniEXPA25-F1	GGGGCTTGTGGCTATGGGAAT
		qBniEXPA25-R1	CGTGACGGTGATAGTAGAGCCAAGA
	BniEXPA26	qBniEXPA26-F1	ATTATTCTCCCTCCAAGGAACTCA
		qBniEXPA26-R1	CATCTCGTAGCACGCACCG
	BniEXPA27	qBniEXPA27-F1	GAGTGGAGGTATGAGGTTTCAGTTT
		qBniEXPA27-R1	ACTGACCGTACAGAGAAGAAAAAGC
	BniEXPA28	qBniEXPA28-F1	GCGATGCTTCAGGAACAATGGGTG
		qBniEXPA28-R1	GCACCAGGTAGACACCACTTGCCGT
	BniEXPA29	qBniEXPA29-F1	ATCTGCGTTCAAGGCTTCTACCATC
		qBniEXPA29-R1	GGTCTCTGTTCCGTAACCTTGGC
	BniEXPA30	qBniEXPA30-F1	TGTTACTGGCGATTCTTGTCTCTGT
		qBniEXPA30-R1	TGCTTAGAGCCGCCGTTTCTA
	BniEXPA31	qBniEXPA31-F1	GACGGCTCCTCCTCTGTCACC
		qBniEXPA31-R1	GACCACCACGGAGGGGCT
	BniEXPA32	qBniEXPA32-F1	GCCAAGGCTACGGAACCAACAC
		qBniEXPA32-R1	CCATTTTCCGTCGTTCTGACATCTTA
	BniEXPA33	qBniEXPA33-F1	CATTCTATGGAGGGAGTGACGCTTC
		qBniEXPA33-R1	GGCAGAAGTTGGTTGCTGTGATG
	BniEXPA34	qBniEXPA34-F1	TCTCTTTCTCCATTACCACTACTGA
		qBniEXPA34-R1	AAAACTGAACCCTGGAAGAATAAG
	BniEXPA35	qBniEXPA35-F1	ATTCTTCTCAATAGTTTTCGTCGTC
		qBniEXPA35-R1	TGTTTTGATTTCACACACATTATTT
	BniEXPA36	qBniEXPA36-F1	GGTGCGGACAATGTTTCCAGAT
		qBniEXPA36-R1	CTGAAACCTCATACCTCCACTCCTT
	BniEXPA37	qBniEXPA37-F1	CAACTTCCTCCTCACGATGTTATGT
		qBniEXPA37-R1	CATAGCCACACGCTCCACCC
	BniEXPA38	qBniEXPA38-F1	AGTCAAGGATACAACACGAACACGG
		qBniEXPA38-R1	TTCCTGTGACGGTGATTCTTCCC
	BniEXPA39	qBniEXPA39-F1	GATAAACTCCTACAACAACGGGGGC
		qBniEXPA39-R1	CCACCGAGGCACCACTGAGGA
	BniEXPA40	qBniEXPA40-F1	ATGTAGGAAGAAGGGAGGTATGAGATT
		qBniEXPA40-R1	TCTGAAAGAAAGAGACTGACCGACA
	BniEXPA41	qBniEXPA41-F1	GCCACCTTCTACGGGGACGAAACAG
		qBniEXPA41-R1	CACACACCTTATTTGGAAACACTGACCGC
	BniEXPA42	qBniEXPA42-F1	TACGATGCTGGGTGGGTCAATGCT
		qBniEXPA42-R1	GTTGTTGAAGAGTGCGGTGCTTAACG
	BniEXPA43	qBniEXPA43-F1	CCTATCATTTTCCACCTGTGTTCAA
		qBniEXPA43-R1	GTCTCTATTCCGTAACCTTGGCTG
	BniEXPA44	qBniEXPA44-F1	GTGGCTGACGCTAAGTGGGAAG
		qBniEXPA44-R1	GCCGTCTCTAACCCATAACCTTCTT
	BniEXPA45	qBniEXPA45-F1	ACGGTTACAAGACCAACACTGCTG
		qBniEXPA45-R1	CCTCCATTGTCGCTTGCTTGA
	BniEXPA46	qBniEXPA46-F1	ATGGGTCCTGTTGGATTCTTAGTCA
		qBniEXPA46-R1	CCGTATCCACAAGCACCACCC
	BniEXPA47	qBniEXPA47-F1	TGCTGGGTTTGGTTTTATGTATTCT
		qBniEXPA47-R1	CATCAGAGCCACCATAGAAAGTAGC
	BniEXPB1	qBniEXPB1-F1	ATTTTTGGTTGTCTCTGCTTGTTGA
		qBniEXPB1-R1	CTTTGAGTGGTCCTCCAACGATG
	BniEXPB2	qBniEXPB2-F1	GGTTACGGTAGTGATTACAGATGAA
		qBniEXPB2-R1	GCGTTTGAACCATCATCCA
	BniEXPB3	qBniEXPB3-F1	CGGTTACGGTAGTGATTACAGACG
		qBniEXPB3-R1	TAGTAGGCATTTGAATCTTTGTCCA
	BniEXPB4	qBniEXPB4-F1	TAAGTTTTGTTGTTGCCAGAATGAA
		qBniEXPB4-R1	CATCCTTTTCCATTGTTGAATAGTGA
	BniEXPB5	qBniEXPB5-F1	TGTTCTTGTCATAATAATACCCGCT
		qBniEXPB5-R1	ATAAAGGATGGTCACATACGAGC
	BniEXPB6	qBniEXPB6-F1	TTTTGTTTTATCGTGGCTCTCTTTG
		qBniEXPB6-R1	GCGTCATTCCAGTGGGTTTTATTA
	BniEXPB7	qBniEXPB7-F1	CCGACACTCTGCTTCTTGTTCTTAC
		qBniEXPB7-R1	CCCTCGGGACTTCCATACCAG
	BniEXPB8	qBniEXPB8-F1	CTCCTCTGCCTCGGTGATACCCAAT
		qBniEXPB8-R1	ATACTCCTGTCCAAGCACCGAACCT
	BniEXPB9	qBniEXPB9-F1	GTTACCAGGTTGTGTGCTTGGAGAATC
		qBniEXPB9-R1	TGGGCTGGTTCGGAGGCG
	BniEXLA1	qBniEXLA1-F1	CTGCTTTCTCTTCTTCGTTCTTGTG
		qBniEXLA1-R1	GGCAGCGGCGATGTGAC
	BniEXLA2	qBniEXLA2-F1	TGCTTTCTTGTCTTCGTCGTTTTAC
		qBniEXLA2-R1	AGATGGAAGGCACAGCAGCG
	BniEXLB1	qBniEXLB1-F1	TCTTGCCTCTCCTTTCTTTATCTGA
		qBniEXLB1-R1	AGCCAGTTCCATTGTTCCATAGTC
	BniEXLB2	qBniEXLB2-F1	TGTCCTTTTGCCTCTCCTTTGTTTA
		qBniEXLB2-R1	CAATCAGGGCTGCCATAGTAAGTAG
	BolUBC10	qBolUBC10-F1	AGTCCTTACGCTGGTGGT
		qBolUBC10-R1	TCCGTTGCTGTTGATGTT
	BolEXPA1	qBolEXPA1-F1	GGTTGCTGCTCTAACGACA
		qBolEXPA1-R1	GCACCACCCATAGTTCCTG
	BolEXPA2	qBolEXPA2-F1	CGACGACAACGGAGGCT
		qBolEXPA2-R1	GATGACGGAACCAGGGAG
	BolEXPA3/4	qBolEXPA4/3-F1	GGTGGCGGTTGGGTAAA
		qBolEXPA4/3-R1	CGCTGTGACGACGATTGAG
	BolEXPA5	qBolEXPA5-F1	AAGAGGTGGAGGGATGAGATTC
		qBolEXPA5-R1	AGGTAAGTGTTGCTTTGCGAGT
	BolEXPA6	qBolEXPA6-F1	GGGAGGCATAAGATTCACAA
		qBolEXPA6-R1	TGACCGCAACGGAGTGA
	BolEXPA7	qBolEXPA7-F1	TCTGCCCACCCAACTACAC
		qBolEXPA7-R1	CTCGGCGATGGAAGTGA
	BolEXPA8	qBolEXPA8-F1	TAGTAATCTCGTCCCTCCTGC
		qBolEXPA8-R1	CGCCGCCATAGAAAGTG
	BolEXPA9	qBolEXPA9-F1	ACACGCAACCTTCTACGG
		qBolEXPA9-R1	GCAAAGTTAGGCGGACAG
	BolEXPA10	qBolEXPA10-F1	TGCGTGCTACGAGATGA
		qBolEXPA10-R1	TGCTGAAGAGGAGGATTG
	BolEXPA11	qBolEXPA11-F1	CGTTACGGTGACGGCTAC
		qBolEXPA11-R1	GGCGATGCGGAAGAAA
	BolEXPA12	qBolEXPA12-F1	TTCTATGGTGGAAGTGATG
		qBolEXPA12-R1	CAATGCCGCAGTGTT
	BolEXPA13	qBolEXPA13-F1	GAGGTTGGCAAGGTGG
		qBolEXPA13-R1	CGTGTTCGTCCCGTAA
	BolEXPA14	qBolEXPA14-F1	CTTGCCAACTTCCTGC
		qBolEXPA14-R1	TTTGTAACCATCGGTGTAG
	BolEXPA15	qBolEXPA15-F1	TGAACACGGCGGCTCT
		qBolEXPA15-R1	CCATCTCGGGTCGTCAGTA
	BolEXPA16	qBolEXPA16-F1	GTAGCCCTTCCATCTTCG
		qBolEXPA16-R1	CCTCATTCCTCCTATCTTCC
	BolEXPA17	qBolEXPA17-F1	GTCCTCCGAACTTAGCCC
		qBolEXPA17-R1	CGCCCTCGCAATGTCT
	BolEXPA18	qBolEXPA18-F1	ACGCACGAGCCACAT
		qBolEXPA18-R1	CGGGCAAACACCATT
	BolEXPA19	qBolEXPA19-F1	ATGTTGGGTTTGGTGTTATG
		qBolEXPA19-R1	TTAGAGCCGCCGTGTT
	BolEXPA20	qBolEXPA20-F1	AAAATGTGCCAACGACC
		qBolEXPA20-R1	TTGAGCCATCTTGAGGAA
	BolEXPA21	qBolEXPA21-F1	GACGCCTCTGGCACTAT
		qBolEXPA21-R1	ATGGGCTACCTGAATGG
	BolEXPA22	qBolEXPA22-F1	GGAGGTTGGCAAAGTGG
		qBolEXPA22-R1	CGTGACGGTGATAGTGGAA
	BolEXPA23	qBolEXPA23-F1	CGGCACTAAGCACGAC
		qBolEXPA23-R1	GAAATGGGTTCTAGGAGGA
	BolEXPA24	qBolEXPA24-F1	TCGTGCGGTGGTTGCT
		qBolEXPA24-R1	GGTGGCGAGGGAGATTG
	BolEXPA25	qBolEXPA25-F1	AACGACGGCAAATGGT
		qBolEXPA25-R1	ATGCTGCTGAGGAGGG
	BolEXPA26	qBolEXPA26-F1	TTTCCTGTTGGGTTTAGC
		qBolEXPA26-R1	GTTCCGTAGCCTTGACTG
	BolEXPA27	qBolEXPA27-F1	GCTGTGGTGCCTGTTTC
		qBolEXPA27-R1	CTTATCCCGCCTCTTCTAT
	BolEXPA28	qBolEXPA28-F1	TCAACAACGGCAAGACA
		qBolEXPA28-R1	TTGGGTGGGCAGAAAT
	BolEXPA29	qBolEXPA29-F1	GGTATGGGACAATGACG
		qBolEXPA29-R1	AAGTTTGGTGGGCAGA
	BolEXPA30	qBolEXPA30-F1	CTCTTCTTGAGCCTTACCA
		qBolEXPA30-R1	ACTGCCTGAATGACACCA
	BolEXPA31	qBolEXPA31-F1	CTGAGCACGGCGTTATT
		qBolEXPA31-R1	CGTAGATGGGCTGAGAAA
	BolEXPA32	qBolEXPA32-F1	GCTAAGCACGGCTCTATT
		qBolEXPA32-R1	AGTGGTGTTGAGGAGGATT
	BolEXPA33	qBolEXPA33-F1	CGGCACAATGGGAGGT
		qBolEXPA33-R1	GGCATAGTTTGGTGGACAG
	BolEXPA34	qBolEXPA34-F1	GTGCGGTCAGTGTTTCC
		qBolEXPA34-R1	CTTATTCCTCCAGTCCTTTT
	BolEXPA35	qBolEXPA35-F1	GGGTGGTGCTTGTGGA
		qBolEXPA35-R1	AAGTGTTGAAGAGGAGGATTA
	BolEXPA36	qBolEXPA36-F1	TCTCCTCGCCGCACTA
		qBolEXPA36-R1	CACGCACCGCCTACTT
	BolEXPA37	qBolEXPA37-F1	ACAGTCAAGGATACAACACG
		qBolEXPA37-R1	GCTATGCGGAGAAAGATG
	BolEXPA38	qBolEXPA38-F1	TTCTTGCGGCGAATGCTA
		qBolEXPA38-R1	TTGGAACACGACGGGGAC
	BolEXPA39	qBolEXPA39-F1	GGCGGCGAAAATAATGAC
		qBolEXPA39-R1	CCGTAGAAGGTGGCGTGA
	BolEXPA40	qBolEXPA40-F1	CGGCGACTTCCCACTA
		qBolEXPA40-R1	TGACCACGCTCAAACAGA
	BolEXPA41	qBolEXPA41-F1	CTCCTCCTCTGTCACCACTG
		qBolEXPA41-R1	CACCAACCTCCGTAATCG
	BolEXPB1	qBolEXPB1-F1	GCAGTTGCCAATCCACC
		qBolEXPB1-R1	TCGTCTGTTATCGTCACCCT
	BolEXPB2	qBolEXPB2-F1	GAGCAAACCCTTTCTACAT
		qBolEXPB2-R1	CCCTGAGCGACCACTA
	BolEXPB3	qBolEXPB3-F1	CACTGGCGAGTTCTGG
		qBolEXPB3-R1	CCGTCTCCGTCTTCATAC
	BolEXPB4	qBolEXPB4-F1	GTTACGGTAGTGATTACAGACG
		qBolEXPB4-R1	CCACCATTTCGCCATT
	BolEXPB5	qBolEXPB5-F1	CGTGGCATTCGTTGTG
		qBolEXPB5-R1	ACTCGGCGGACCTCATC
	BolEXPB6	qBolEXPB6-F1	CTCACAGAGTCGGTTCATT
		qBolEXPB6-R1	GCCGTCTCCGTTTACAT
	BolEXPB7	qBolEXPB7-F1	GGCTAATCCACCGCTAT
		qBolEXPB7-R1	AGACGCAAGGACCACC
	BolEXPB8	qBolEXPB8-F1	GCCTTTGGTCGTTTGG
		qBolEXPB8-R1	TGTCGCCTTCTCCTTCTT
	BolEXPB9	qBolEXPB9-F1	CCTCATCTCCCTCCTCTATC
		qBolEXPB9-R1	TGTCACCTTCTCCGTCTTC
	BolEXPB10	qBolEXPB10-F1	CGGAGCAAATCCATACTACAT
		qBolEXPB10-R1	ACGGCGGATCTCATCG
	BolEXPB11	qBolEXPB11-F1	TCATCATCACCGACGAGT
		qBolEXPB11-R1	GTTCACATGGAACGCAAT
	BolEXPB12	qBolEXPB12-F1	TTGCCATAATAATACCCG
		qBolEXPB12-R1	CCTATAACATGCCCCACA
	BolEXLA1/2	qBolEXLA2/1-F1	TCCATCTACAAAGACGGC
		qBolEXLA2/1-R1	CCCTGAAGGCTCTGC
	BolEXLB1	qBolEXLB1-F1	TCTGGCAGGAGGATTG
		qBolEXLB1-R1	TTGGAGTTGTAGGTGGC
	BolEXLB2	qBolEXLB2-F1	TATCTTGCCGTCCTTATC
		qBolEXLB2-R1	ACCGCTCCAAACACTC
	BolEXLB3	qBolEXLB3-F1	TGAGAAGAGTGTTTGGAGC
		qBolEXLB3-R1	GTTGGAGTTGTAGGTGGC
