# Supplementary material for: Complex Molecular Evolution and Expression of Expansin Gene Families in Three Basic Diploid Species of Brassica
Source: Int J Mol Sci. 2020 May 12;21(10):3424. doi: 10.3390/ijms21103424 (PMC7279145; doi:10.3390/ijms21103424)
Supplement: Supplementary file 1 [file ijms-21-03424-s001.zip › Supplementary data/Supplementary Table S2.xlsx]

## Sheet: Sheet1
Supporting Information Table S2. Identification and physicochemical property predictions of expansin genes in A. thaliana, B. rapa, B. oleracea, and B. nigra and nomenclature for the three basic species of Brassica.Green color labels indicate reannotated genes.
Gene ID	Gene name	Chromosome	Position(5'-3')		Predicted amino acids	Molecular weight(Da)	Isoelectric point(pI)	Signal peptide position
AT1G69530.1	AtEXPA1	1	26141836	26143496	250	26517.7	9.26	1-21
AT5G05290.1	AtEXPA2	5	1568694	1569915	255	27748.9	4.96	1-26
AT2G37640.1	AtEXPA3	2	15787523	15790139	262	28266	9.53	1-25
AT2G39700.1	AtEXPA4	2	16543832	16545746	257	27847.7	9.76	1-20
AT3G29030.1	AtEXPA5	3	11011262	11013451	255	27611.4	9.2	1-22
AT2G28950.1	AtEXPA6	2	12431338	12433796	257	27817.7	9.76	1-20
AT1G12560.1	AtEXPA7	1	4276505	4277969	262	28791.5	9.33	1-30
AT2G40610.1	AtEXPA8	2	16948791	16950705	253	27260.3	6.48	1-25
AT5G02260.1	AtEXPA9	5	463073	465273	258	27749.6	9.4	1-21
AT1G26770.1	AtEXPA10	1	9259432	9261313	249	26427.7	9.24	1-21
AT1G20190.1	AtEXPA11	1	6998335	6999839	252	26761.3	8.91	1-20
AT3G15370.1	AtEXPA12	3	5190556	5192197	252	27617.4	10.06	1-23
AT3G03220.1	AtEXPA13	3	742354	744315	252	27617.4	10.06	1-23
AT5G56320.1	AtEXPA14	5	22808641	22810452	255	27733.4	9.69	1-24
AT2G03090.1	AtEXPA15	2	916806	918671	253	27076.7	9.32	1-25
AT3G55500.1	AtEXPA16	3	20574752	20576249	260	28161.9	9.66	1-23
AT4G01630.1	AtEXPA17	4	700566	701769	255	27714.8	9.58	1-26
AT1G62980.1	AtEXPA18	1	23331563	23333246	257	27869.7	9.36	1-24
AT3G29365.1	AtEXPA19	3	11274127	11274967	257	28447.5	8.74	1-23
AT4G38210.1	AtEXPA20	4	17922756	17923973	256	27856.6	8.69	1-24
AT5G39260.1	AtEXPA21	5	15726243	15727458	262	28134.3	8.51	1-29
AT5G39270.1	AtEXPA22	5	15729037	15730231	263	28965.1	8.93	N/A
AT5G39280.1	AtEXPA23	5	15730653	15731790	296	31812.2	9.09	N/A
AT5G39310.1	AtEXPA24	5	15739032	15740605	296	31812.2	9.09	N/A
AT5G39300.1	AtEXPA25	5	15737366	15738479	260	28518.4	7.53	N/A
AT5G39290.1	AtEXPA26	5	15735794	15736979	263	28983.1	8.81	N/A
AT2G20750.1	AtEXPB1	2	8940833	8942706	271	29108.5	9.36	1-23
AT1G65680.1	AtEXPB2	1	24427266	24428673	273	29127.3	8.46	1-29
AT4G28250.1	AtEXPB3	4	13999625	14002124	264	28424.8	9.04	1-25
AT2G45110.1	AtEXPB4	2	18599498	18601339	259	27203.8	6.79	1-23
AT3G60570.1	AtEXPB5	3	22391153	22392708	252	27286.8	9.43	1-28
AT1G65681.1	AtEXPB6	1	24428875	24430670	223	24013.4	6.81	N/A
AT3G45970.1	AtEXLA1	3	16896166	16897308	265	28701.9	8.28	1-20
AT4G38400.1	AtEXLA2	4	17978422	17979740	265	28642.7	8.48	1-21
AT3G45960.1	AtEXLA3	3	16892702	16894153	263	28558.8	9.2	1-20
AT4G17030.1	AtEXLB1	4	9581562	9583290	250	27933.8	6.64	1-24
Bra011901	BrEXPA1	A01	10565	11413	257	27840.6	8.68	1-24
Bra021365	BrEXPA2	A01	26328953	26330506	269	29069	8.09	1-24
Bra028878	BrEXPA3	A02	244515	246003	261	27827.8	9.64	1-24
Bra028763	BrEXPA4	A02	779537	780858	255	27939.1	4.96	1-26
Bra023523	BrEXPA5	A02	2742085	2743262	234	25725.5	9.54	N/A
Bra035614	BrEXPA6	A02	6252864	6254524	253	27635.3	9.68	1-24
Bra007864	BrEXPA7	A02	10384450	10385461	249	26517.9	9.58	1-21
Bra026569	BrEXPA8	A02	20400046	20401012	235	25019	9.5	N/A
Bra033099	BrEXPA9	A02	22651317	22652219	246	27177.9	8.59	1-20
Bra005713	BrEXPA10	A03	247179	249257	261	27811.9	9.59	1-24
Bra000142	BrEXPA11	A03	9540176	9541678	258	27940.7	9.69	1-21
Bra000194	BrEXPA12	A03	9830950	9832426	257	27581.7	6.16	1-29
Bra000920	BrEXPA13	A03	13934188	13935518	255	27930.1	9.88	1-26
Bra001593	BrEXPA14	A03	17269470	17270586	251	27703.7	10.74	1-23
Bra014739	BrEXPA15	A04	2730864	2732023	260	28235	9.55	1-23
Bra028232	BrEXPA16	A04	7264974	7266298	272	30338.9	8.7	1-28
Bra030353	BrEXPA17	A04	9288088	9289309	255	27868.8	8.97	N/A
Bra035658	BrEXPA18	A04	13117487	13119327	260	28216.1	9.6	1-23
Bra017059	BrEXPA19	A04	16952155	16954498	348	38019.1	10.48	1-21
Bra016981	BrEXPA20	A04	17383963	17390584	786	84484.6	9.43	1-30
Bra004581	BrEXPA21	A05	882164	883482	257	27502.5	6.86	1-29
Bra005025	BrEXPA22	A05	2314366	2315456	256	27638.3	9.66	1-19
Bra005176	BrEXPA23	A05	2323211	2326057	263	28451.4	9.53	1-26
Bra027249	BrEXPA24	A05	2331494	2332478	230	25362.8	10.43	N/A
Bra032006	BrEXPA25	A05	3039571	3040888	262	28451.2	8.09	1-19
Bra019775	BrEXPA26	A05	3841348	3843095	263	29235.2	9.36	1-30
Bra025397	BrEXPA27	A05	20664550	20665559	249	27299.1	8.1	1-20
Bra025372	BrEXPA28	A05	24798089	24799635	255	27606.1	9.12	1-22
Bra024790	BrEXPA29	A06	4478935	4480106	235	25096.1	9.47	N/A
Bra012218	BrEXPA30	A06	20748131	20749442	252	26813.3	9.03	1-20
Bra004392	BrEXPA31	A06	20828602	20830696	248	26272.5	9.11	1-21
Bra016767	BrEXPA32	A06	22393750	22394615	263	28979.8	9.36	1-30
Bra030499	BrEXPA33	A07	11471768	11472686	257	28131.2	8.97	1-28
Bra036225	BrEXPA34	A07	21690256	21691195	255	27599.2	9.12	1-22
Bra036638	BrEXPA35	A08	19100779	19101814	240	26051.2	9.53	N/A
Bra024686	BrEXPA36	A08	20792305	20793299	249	26459.7	9.11	1-21
Bra007170	BrEXPA37	A09	1862824	1864554	260	28106.9	9.53	1-23
Bra026965	BrEXPA38	A09	6352559	6354008	263	29057.9	9.39	1-30
Bra009102	BrEXPA39	A09	24742759	24743973	255	27896.3	8.01	1-26
Bra009602	BrEXPA40	A09	29212400	29213534	258	27504.4	9.57	1-21
Bra040932	BrEXPA41	A09	36266344	36267478	241	26275	9.98	1-23
Bra026272	BrEXPB1	A10	15224276	15225458	265	28431.6	9.04	1-23
Bra000370	BrEXPB2	A10	16209999	16211855	259	27046.8	7.99	1-24
Bra024215	BrEXPB3	Scaffold000317	22499	24350	265	28713.1	9.17	1-24
Bra014484	BrEXPB4	A01	10054666	10056069	360	40876	9.95	1-25
Bra004889	BrEXPB5	A03	10799423	10802460	275	29498.4	4.81	1-30
Bra004890	BrEXPB6	A03	26879846	26881236	318	33080.1	4.62	1-25
Bra004891	BrEXPB7	A04	940478	942052	170	17932.3	5.12	N/A
Bra036499	BrEXPB8	A07	57081	58797	265	28591.9	9.56	1-20
Bra003421	BrEXPB9	A07	16410107	16411249	266	28745.5	9.38	1-25
Bra035987	BrEXPB10	Scaffold000111	290653	291849	265	28168.8	5.8	1-24
Bra011899	BrEXLA1	A01	19283	20267	269	29144.3	7.01	1-24
Bra033563	BrEXLA2	A06	25153729	25154684	264	28563.7	8.46	1-19
Bra040107	BrEXLB1	A01	10392951	10394370	250	27824.5	6.3	1-24
Bra012687	BrEXLB2	A03	22765165	22766704	250	27853.8	6.51	1-24
Bra012684	BrEXLB3	A03	22775094	22777822	250	27875.7	6.51	1-24
Bol012822	BolEXPA1	C02	288672	289989	261	27813.8	9.57	1-24
Bol024474	BolEXPA2	C02	1776269	1777962	255	27737.9	5.06	1-26
Bol028570	BolEXPA3	C02	13569549	13570560	249	26537.9	9.62	1-21
Bol028567	BolEXPA4	C02	13633822	13634833	249	26537.9	9.62	1-21
Bol016568	BolEXPA5	C02	24820663	24821775	192	20959.7	9.58	N/A
Bol015187	BolEXPA6	C02	35612806	35613932	248	26452.8	9.5	1-20
Bol033171	BolEXPA7	C02	39682211	39683113	246	27161.9	8.75	1-20
Bol033094	BolEXPA8	C02	40656976	40658423	255	27732.3	9.32	1-22
Bol015267	BolEXPA9	C03	73211	76672	253	26951.7	9.46	1-16
Bol020605	BolEXPA10	C03	11625872	11629230	257	27505.6	6.16	1-29
Bol025756	BolEXPA11	C03	17080880	17081930	222	24708.3	10.46	1-20
Bol030713	BolEXPA12	C03	19120952	19122195	255	27886	9.88	1-26
Bol006881	BolEXPA13	C04	132811	133107	255	27352.5	6.86	1-27
Bol004851	BolEXPA14	Scaffold000270	132811	133107	257	28205.2	8.88	1-28
Bol025571	BolEXPA15	C04	917712	918694	263	28451.4	9.53	1-26
Bol008341	BolEXPA16	Scaffold000312	262031	263013	258	27996	9.45	1-21
Bol044222	BolEXPA17	C04	2700065	2701120	260	28028.8	9.63	1-23
Bol040122	BolEXPA18	C04	2712497	2713304	265	29307.6	8.36	1-23
Bol033258	BolEXPA19	C04	2720414	2723065	260	28226.2	9.6	1-23
Bol025353	BolEXPA20	C04	2762802	2763438	180	19995.8	10.44	N/A
Bol025354	BolEXPA21	C04	2772508	2773835	258	27932.8	9.82	1-21
Bol005114	BolEXPA22	C04	5160696	5162888	258	27579.8	8.07	1-30
Bol010450	BolEXPA23	C04	15498209	15500218	263	29297.2	9.37	1-30
Bol011149	BolEXPA24	Scaffold000248	22939	24948	251	27567.5	10.2	1-23
Bol023923	BolEXPA25	C04	23273660	23274979	240	25473.5	9.22	N/A
Bol007218	BolEXPA26	C04	24897971	24900073	253	26952.5	9.37	1-25
Bol043003	BolEXPA27	C04	32136847	32138752	255	27694.2	9.12	1-22
Bol043027	BolEXPA28	C04	38202381	38203548	249	27229	7.54	1-20
Bol023607	BolEXPA29	C04	38203725	38203877	252	26821.3	9.23	1-20
Bol044357	BolEXPA30	C04	38962381	38963613	260	28140	9.63	1-23
Bol032269	BolEXPA31	Scaffold000307	63405	64637	255	27599.2	9.22	1-22
Bol009904	BolEXPA32	C05	3449112	3450276	209	22706.5	9.69	N/A
Bol044044	BolEXPA33	C05	28099738	28100814	256	27878.5	8.29	1-23
Bol029706	BolEXPA34	C06	7394104	7395013	210	22873.8	9.57	N/A
Bol023719	BolEXPA35	C07	30742980	30744010	249	26507.7	9.08	1-21
Bol003805	BolEXPA36	Scaffold000265	513445	514475	268	28983.8	8.1	1-23
Bol003783	BolEXPA37	C07	33965676	33967948	253	27635.3	9.68	1-24
Bol002893	BolEXPA38	C07	34125825	34127107	252	26799.3	9.03	1-20
Bol002403	BolEXPA39	C08	22018662	22019927	258	27474.3	9.6	1-21
Bol000846	BolEXPA40	C08	29613034	29614407	262	28467.2	8.09	1-19
Bol000795	BolEXPA41	C09	2318622	2320319	257	27840.6	8.68	1-24
Bol024200	BolEXPB1	C09	24296951	24300215	265	28265	6.08	1-24
Bol029527	BolEXPB2	C09	39151902	39153276	276	29262.7	8.97	1-26
Bol030151	BolEXPB3	Scaffold000339	116437	116775	262	27881.3	4.7	1-17
Bol030152	BolEXPB4	Scaffold000340	363699	365297	195	20875.6	5.12	N/A
Bol030153	BolEXPB5	Scaffold000391	221122	223314	237	24687.9	5.24	N/A
Bol030157	BolEXPB6	Scaffold000370	31228	32143	141	14907.7	4.52	N/A
Bol030158	BolEXPB7	Scaffold000495	91097	92656	266	27974.7	5.64	1-23
Bol042385	BolEXPB8	Scaffold000500	76495	77352	265	28729.1	9.17	1-24
Bol038778	BolEXPB9	C02	28256941	28258891	265	28650	9.63	1-20
Bol037561	BolEXPB10	C03	13112957	13114857	342	38472.2	9.8	1-25
Bol020011	BolEXPB11	C07	44664394	44665989	265	28430.6	8.94	1-23
Bol001083	BolEXPB12	C09	21380605	21381907	271	29399.3	9.48	1-25
Bol000908	BolEXLA1	Scaffold000472	21969	23131	265	28700	8.46	1-20
Bol000793	BolEXLA2	Scaffold000490	67303	68257	269	29116.2	7.01	1-24
Bol037155	BolEXLB1	Scaffold000500	48600	49591	251	28120.1	7.56	1-24
Bol037151	BolEXLB2	C07	38831452	38833049	250	27875.7	6.51	1-24
Bol019964	BolEXLB3	C07	38849263	38851408	250	27858.6	6.3	1-24
BniB036288	BniEXPA1	B1	11314228	11315362	251	27751.8	10.66	1-23
BniB024605	BniEXPA2	B1	16458794	16460467	255	27623.2	9.12	1-22
BniB040773	BniEXPA3	B1	29379906	29381463	267	28868.5	8.1	1-18
BniB040492	BniEXPA4	B1	30579310	30580647	265	28782.5	8.1	1-18
BniB032545	BniEXPA5	B2	7794531	7795617	249	26459.8	9.47	1-21
BniB030473	BniEXPA6	B2	25833486	25834856	247	26908.5	9.88	1-18
BniB023590	BniEXPA7	B2	28200978	28202423	261	27908.9	9.66	1-24
BniB023667	BniEXPA8	B2	29294682	29297198	274	30044.2	4.66	N/A
BniB023930	BniEXPA9	B2	32258811	32262240	255	28253.6	9.35	1-26
BniB029906	BniEXPA10	B3	2083726	2085105	260	28045.7	9.43	1-23
BniB029907	BniEXPA11	B3	2088517	2089188	260	28045.7	9.43	1-23
BniB035624	BniEXPA12	B3	20940062	20941373	255	27934.1	9.94	1-26
BniB032753	BniEXPA13	B3	28767309	28768705	257	27587.6	6.16	1-29
BniB028123	BniEXPA14	B3	30886506	30887681	258	28016.7	9.72	1-21
BniB045056	BniEXPA15	B3	44343250	44345219	261	27730.7	9.44	1-24
BniB012195	BniEXPA16	B4	3438470	3441791	257	27812.6	9.82	1-20
BniB012280	BniEXPA17	B4	4145118	4146474	263	28465.4	9.53	1-26
BniB007397	BniEXPA18	B4	5015080	5016908	260	27988.7	9.45	1-23
BniB008864	BniEXPA19	B4	31063016	31064309	251	27647.6	10.16	1-23
BniB040329	BniEXPA20	B5	4963173	4967691	273	30064.3	8.85	1-27
BniB006242	BniEXPA21	B5	14255734	14256995	280	30803.5	9.01	1-30
BniB021523	BniEXPA22	B5	16888647	16891590	260	28285.3	9.58	1-23
BniB024879	BniEXPA23	B5	28189286	28191758	263	29126.1	9.34	1-30
BniB016849	BniEXPA24	B5	32922677	32923977	258	27860.6	9.78	1-21
BniB043865	BniEXPA25	B5	34925425	34926711	257	27514.6	6.48	1-29
BniB005118	BniEXPA26	B5	35964674	35966067	258	27645.9	8.07	1-30
BniB009987	BniEXPA27	B5	36094535	36095835	263	29272.1	9.3	1-30
BniB027146	BniEXPA28	B6	18389266	18390502	248	26571.9	9.58	1-20
BniB027061	BniEXPA29	B6	29030993	29032110	255	27709.3	9.13	1-22
BniB027283	BniEXPA30	B6	29952134	29959898	246	27180.9	8.59	1-20
BniB047347	BniEXPA31	B6	30007437	30010558	257	28017.8	8.68	1-24
BniB037014	BniEXPA32	B7	12501432	12502273	248	26294.5	9.11	1-21
BniB008058	BniEXPA33	B7	16762443	16763378	252	26883.3	9.03	1-20
BniB015261	BniEXPA34	B7	28328680	28329625	252	26888.4	9.25	1-20
BniB015449	BniEXPA35	B7	38744873	38745784	263	29031.9	9.36	1-30
BniB015448	BniEXPA36	B7	40075638	40076978	263	29166.8	8.71	1-30
BniB031605	BniEXPA37	B7	40078131	40079308	257	28191.3	8.97	1-28
BniB044230	BniEXPA38	B7	41635583	41636591	256	27774.4	9.73	1-25
BniB001357	BniEXPA39	B8	19598781	19600253	255	27824.2	8.03	1-26
BniB001234	BniEXPA40	B8	29545902	29546864	253	26949.7	9.5	1-16
BniB001190	BniEXPA41	B8	30547188	30549002	257	28023.6	9.49	1-24
BniB017569	BniEXPA42	B8	30951683	30955295	248	26310.6	9.47	1-20
BniB025184	BniEXPA43	B8	35906340	35907365	255	27667.1	9.02	1-22
BniB025441	BniEXPA44	B8	37528380	37530483	246	27062.2	8.91	1-20
BniB039609	BniEXPA45	B8	37602812	37604041	255	28069	9.81	1-26
BniB038227	BniEXPA46	scaffold_6.4	812174	813511	258	27518.9	9.04	1-30
BniB047622	BniEXPA47	scaffold_57.1	746648	747922	260	28342.4	9.65	1-23
BniB018742	BniEXPB1	scaffold_88.1	546854	548785	265	28396.5	8.94	1-23
BniB012122	BniEXPB2	B2	39880060	39881461	197	21800.8	5.41	N/A
BniB012123-1	BniEXPB3	B4	24620308	24621455	274	29387.3	4.92	1-29
BniB012123-2	BniEXPB4	B4	29910535	29912136	225	23561.9	6.7	1-23
BniB019715	BniEXPB5	B6	27035855	27037267	271	29492.4	9.57	1-25
BniB007073	BniEXPB6	scaffold_10.1	1665512	1666897	372	42154.7	9.91	1-25
BniB021401	BniEXPB7	scaffold_28.1	394260	395722	265	28546	9.69	1-22
BniB002625	BniEXPB8	B7	12489055	12490027	265	28647.9	9.07	1-24
BniB022230	BniEXPB9	B8	44745279	44746244	190	19860.8	8.59	1-25
BniB047345	BniEXLA1	B2	34737900	34739316	264	28491.7	6.91	1-19
BniB036683	BniEXLA2	B8	40007121	40008635	264	28675.8	7.98	1-19
BniB008426	BniEXLB1	B4	3446189	3447341	250	27687.4	6.2	1-24
BniB000183	BniEXLB2	B4	3448310	3449637	250	27612.5	7.53	1-24
