# Supplementary material for: Complex Molecular Evolution and Expression of Expansin Gene Families in Three Basic Diploid Species of Brassica
Source: Int J Mol Sci. 2020 May 12;21(10):3424. doi: 10.3390/ijms21103424 (PMC7279145; doi:10.3390/ijms21103424)
Supplement: Supplementary file 1 [file ijms-21-03424-s001.zip › Supplementary data/Supplementary Table S3.xlsx]

## Sheet: Sheet1
Supporting Information Table S3. Evolutionary rate analyses of orthologous expansin genes and upstream 500 bp promoters between A. thaliana and B. rapa, A. thaliana and B. oleracea, and A. thaliana and B. nigra. Green color labels indicate "abnormal values" in each subfamily.
Subgroups	Gene-1 ID	Gene-2 ID	Ka	Ks	Ka/Ks	dSM
EXPA-I	Bra007864	AT1G69530.1	0.034562	0.52872	0.0653693	0.523
	Bra026569	AT2G03090.1	0.0227721	0.610407	0.0373065	0.659
	Bra025372	AT3G29030.1	0.0494117	0.433244	0.114051	0.367
	Bra024790	AT2G03090.1	0.0323654	0.542475	0.0596625	0.654
	Bra004392	AT1G69530.1	0.0365258	0.502308	0.0727159	0.127
	Bra036225	AT3G29030.1	0.0404158	0.416109	0.097128	0.125
	Bra024686	AT1G26770.1	0.0353807	0.456599	0.0774874	0.343
EXPA-II	Bra035614	AT5G56320.1	0.0480943	0.43292	0.111093	0.573
EXPA-III	Bra028763	AT5G05290.1	0.0696212	0.337704	0.20616	0.618
	Bra000194	AT2G40610.1	0.0399562	0.598151	0.0667995	0.327
	Bra016981	AT2G40610.1	0.0706831	0.53311	0.132586	0.016
	Bra004581	AT2G40610.1	0.0389871	0.431176	0.0904204	0.732
	Bra009102	AT5G05290.1	0.0677118	0.427207	0.158499	0.644
EXPA-IV	Bra028878	AT5G02260.1	0.0560022	0.338666	0.165361	0.626
	Bra005713	AT5G02260.1	0.0538426	0.375973	0.143209	0.605
	Bra000142	AT2G39700.1	NaN	NaN	NaN	0.335
	Bra014739	AT3G55500.1	0.053282	0.423397	0.125844	0.341
	Bra035658	AT2G28950.1	0.0416469	0.552707	0.0753508	0.547
	Bra017059	AT2G39700.1	0.0269126	0.421067	0.0639153	0.665
	Bra005025	AT2G39700.1	0.0330061	0.408269	0.0808438	0.325
	Bra005176	AT2G37640.1	0.0265704	0.55616	0.0477747	0.492
	Bra007170	AT3G55500.1	0.0433647	0.458182	0.0946451	0.262
	Bra009602	AT5G02260.1	0.0652104	0.409743	0.159149	0.619
	Bra040932	AT2G28950.1	0.0486425	0.656529	0.0740904	0.102
EXPA-V	Bra012218	AT1G20190.1	0.032384	0.370597	0.0873833	0.34
EXPA-VI	Bra000920	AT4G01630.1	0.0436296	0.534998	0.081551	0.362
	Bra030499	AT4G01630.1	0.119743	0.914375	0.130956	1
EXPA-VII	Bra001593	AT3G15370.1	0.0617432	0.435371	0.141818	0.56
	Bra027249	AT3G15370.1	0.0604142	0.428694	0.140926	0.529
EXPA-VIII	Bra011901	AT4G38210.1	0.0350787	0.353656	0.0991889	0.476
EXPA-IX	Bra032006	AT3G03220.1	0.0345833	0.424797	0.0814114	0.778
	Bra021365	AT3G03220.1	0.0457627	0.694165	0.0659248	0.766
EXPA-X	Bra019775	AT1G12560.1	0.0596512	0.481526	0.12388	0.382
	Bra016767	AT1G12560.1	0.0480439	0.518505	0.0926584	0.336
	Bra036638	AT1G62980.1	0.0798471	0.482785	0.165389	0.538
	Bra026965	AT1G12560.1	0.0561818	0.390565	0.143847	0.369
EXPA-XII	Bra028232	AT5G39260.1	0.23074	0.425823	0.541869	1
	Bra028232	AT5G39270.1	0.128762	0.554909	0.232042	1
	Bra028232	AT5G39280.1	0.168362	0.510046	0.330092	1
	Bra028232	AT5G39310.1	0.226827	0.662895	0.342176	1
	Bra028232	AT5G39300.1	0.168387	0.52079	0.32333	1
	Bra028232	AT5G39290.1	0.137137	0.55178	0.248536	0.901
	Bra030353	AT5G39260.1	0.258012	0.683801	0.37732	0.887113
	Bra030353	AT5G39270.1	0.198827	0.700133	0.283984	1
	Bra030353	AT5G39280.1	0.19639	0.771895	0.254426	1
	Bra030353	AT5G39310.1	0.144843	0.54937	0.263652	0.536
	Bra030353	AT5G39300.1	0.21417	0.73891	0.289845	1
	Bra030353	AT5G39290.1	0.20302	0.734766	0.276306	1
	Bra023523	AT5G39280.1	0.329349	3.45506	0.0953235	1
EXPB-I	Bra000370	AT2G45110.1	0.121393	0.626053	0.193901	0.954
	Bra024215	AT4G28250.1	0.0478146	0.552054	0.0866121	0.3
	Bra014484	AT3G60570.1	0.164279	0.543111	0.302478	0.788
	Bra004889	AT2G45110.1	0.509465	1.95041	0.26121	1
	Bra004890	AT2G45110.1	0.519246	2.87032	0.180902	1
	Bra004891	AT2G45110.1	0.184396	0.803688	0.229438	1
	Bra003421	AT3G60570.1	0.0971667	0.438088	0.221797	0.625
EXPB-II	Bra026272	AT4G28250.1	0.0371673	0.625907	0.0593815	0.177
	Bra036499	AT2G20750.1	0.0863558	0.53489	0.161446	0.877
EXLA-I	Bra011899	AT4G38400.1	0.0760328	0.516488	0.147211	0.759
	Bra033563	AT4G38400.1	0.0677754	0.469031	0.144501	0.846
EXLB-I	Bra040107	AT4G17030.1	0.0531114	0.426606	0.124498	0.633
	Bra012687	AT4G17030.1	0.0617386	0.298538	0.206803	0.76
	Bra012684	AT4G17030.1	0.0626323	0.287652	0.217737	0.768
EXPA-I	Bol028570	AT1G69530.1	0.0401617	0.507425	0.0791481	0.549
	Bol028567	AT1G69530.1	0.0401617	0.507425	0.0791481	0.522
	Bol015187	AT2G03090.1	0.0270869	0.686178	0.039475	0.659
	Bol033094	AT3G29030.1	0.0566677	0.352263	0.160868	0.573
	Bol023923	AT1G69530.1	0.0300322	0.506524	0.0592908	0.178
	Bol007218	AT2G03090.1	0.035337	0.505043	0.0699684	0.45
	Bol043003	AT3G29030.1	0.0493821	0.434275	0.113711	0.267
	Bol032269	AT3G29030.1	0.04225	0.38895	0.108626	0.23
	Bol023719	AT1G26770.1	0.0390879	0.447444	0.0873582	0.37
EXPA-II	Bol009904	AT5G56320.1	0.04973	0.52154	0.0953523	1
	Bol003783	AT5G56320.1	0.0480943	0.443118	0.108536	0.564
EXPA-III	Bol024474	AT5G05290.1	0.0705845	0.35968	0.196243	0.697
	Bol020605	AT2G40610.1	0.0454955	0.607509	0.0748887	0.325
	Bol006881	AT2G40610.1	0.0453337	0.511542	0.0886216	1
	Bol005114	AT2G40610.1	0.0677764	0.518475	0.130722	0.018
	Bol044044	AT5G05290.1	0.0709636	0.436943	0.162409	0.649
EXPA-IV	Bol012822	AT5G02260.1	0.0541382	0.383724	0.141086	0.59
	Bol015267	AT5G02260.1	0.0621697	0.385659	0.161204	0.635
	Bol025571	AT2G37640.1	0.0265856	0.623029	0.0426716	0.753
	Bol008341	AT2G28950.1	0.0397152	0.660429	0.0601354	0.385
	Bol044222	AT3G55500.1	0.0532898	0.471665	0.112982	0.354
	Bol033258	AT2G28950.1	0.0452686	0.508451	0.0890324	0.517
	Bol025353	AT2G39700.1	0.0207626	0.410636	0.050562	0.709
	Bol025354	AT2G39700.1	0.0304566	0.450103	0.0676659	0.301
	Bol044357	AT3G55500.1	0.0416051	0.497471	0.0836333	0.299
	Bol002403	AT5G02260.1	0.0707905	0.381915	0.185357	0.582
EXPA-V	Bol023607	AT1G20190.1	0.0305066	0.346654	0.0880031	0.434
	Bol002893	AT1G20190.1	0.0305386	0.415979	0.0734136	0.362
EXPA-VI	Bol016568	AT4G01630.1	0.0728728	0.561393	0.129807	1
	Bol030713	AT4G01630.1	0.0436296	0.558668	0.0780957	0.315
	Bol004851	AT4G01630.1	0.121877	0.907548	0.134292	0.83
EXPA-VII	Bol025756	AT3G15370.1	0.0657418	0.460759	0.142681	0.331
	Bol011149	AT3G15370.1	0.0627522	0.400347	0.156745	0.586
EXPA-VIII	Bol000795	AT4G38210.1	0.0350736	0.35386	0.0991171	0.456543
EXPA-IX	Bol000846	AT3G03220.1	0.0363813	0.489655	0.0742998	0.824
	Bol003805	AT3G03220.1	0.0440302	0.677165	0.0650214	1
EXPA-X	Bol010450	AT1G12560.1	0.0560606	0.431674	0.129868	0.447
	Bol029706	AT1G62980.1	0.0625286	0.497471	0.125693	0.534
EXPA-XI	Bol033171	AT3G29365.1	1.1194	1.8364	0.609563	0.748
	Bol043027	AT3G29365.1	1.2796	1.8697	0.684389	0.676
EXPA-XII	Bol040122	AT5G39260.1	0.230226	0.415768	0.553736	1
	Bol040122	AT5G39270.1	0.126778	0.526698	0.240703	0.883
	Bol040122	AT5G39280.1	0.173528	0.526801	0.3294	0.868
	Bol040122	AT5G39310.1	0.225104	0.68634	0.327977	1
	Bol040122	AT5G39300.1	0.175728	0.559684	0.313978	0.864
	Bol040122	AT5G39290.1	0.13536	0.523573	0.258532	0.881
EXPB-I	Bol029527	AT2G45110.1	0.176905	0.637714	0.277406	1
	Bol030151	AT2G45110.1	0.494122	2.61462	0.188984	1
	Bol030152	AT2G45110.1	0.449597	NaN	NaN	1
	Bol030153	AT2G45110.1	0.155171	0.559838	0.277171	1
	Bol030157	AT2G45110.1	0.436778	1.65761	0.263498	1
	Bol030158	AT2G45110.1	0.147587	0.639464	0.230798	0.81
	Bol037561	AT3G60570.1	0.161054	0.53927	0.298652	0.733
	Bol001083	AT3G60570.1	0.0896105	0.479346	0.186943	0.479
EXPB-II	Bol042385	AT4G28250.1	0.0478076	0.563007	0.0849148	0.303
	Bol038778	AT2G20750.1	0.0770247	0.513252	0.150072	0.877
	Bol020011	AT4G28250.1	0.0371459	0.616021	0.0602997	0.185
EXLA-I	Bol000908	AT4G38400.1	0.0744184	0.41367	0.179898	0.846
	Bol000793	AT4G38400.1	0.0778675	0.516488	0.150763	0.703
EXLB-I	Bol037155	AT4G17030.1	0.0847675	0.320035	0.26487	0.703
	Bol037151	AT4G17030.1	0.0665461	0.302746	0.219808	0.748252
	Bol019964	AT4G17030.1	0.0549277	0.364514	0.150687	0.631
EXPA-I	BniB024605	AT3G29030.1	0.0377065	0.497005	0.0758674	0.673
	BniB032545	AT1G69530.1	0.0290066	0.584873	0.0495948	0.342
	BniB027146	AT2G03090.1	0.035338	0.546503	0.064662	0.662
	BniB027061	AT3G29030.1	0.0495378	0.383991	0.129008	0.208
	BniB037014	AT1G69530.1	0.0374507	0.530186	0.0706369	0.886095
	BniB017569	AT2G03090.1	0.0446601	0.701145	0.063696	0.67
	BniB025184	AT3G29030.1	0.0511945	0.426435	0.120052	0.223
	BniB038227	AT1G26770.1	0.03537	0.509323	0.0694451	0.323
EXPA-II	BniB030473	AT5G56320.1	0.0485852	0.393558	0.123451	0.408
	BniB044230	AT5G56320.1	0.0511737	0.565635	0.0904713	0.442
EXPA-III	BniB023667	AT5G05290.1	0.0801879	0.40244	0.199254	1
	BniB032753	AT2G40610.1	0.0399976	0.559492	0.0714892	0.202
	BniB043865	AT2G40610.1	0.0417206	0.498288	0.0837277	0.737
	BniB005118	AT2G40610.1	0.0537463	0.511942	0.104985	0.243
	BniB001357	AT5G05290.1	0.0643675	0.404247	0.159228	0.567
EXPA-IV	BniB023590	AT5G02260.1	0.055994	0.347447	0.161158	0.526892
	BniB029906	AT3G55500.1	0.0416472	0.505669	0.0823608	0.417
	BniB029907	AT3G55500.1	0.0416472	0.505669	0.0823608	1
	BniB028123	AT2G39700.1	0.0137757	0.415583	0.0331478	0.208
	BniB045056	AT5G02260.1	0.052964	0.278565	0.190132	0.773
	BniB012195	AT2G39700.1	0.0216309	0.348521	0.0620648	0.037
	BniB012280	AT2G37640.1	0.0274787	0.591861	0.0464277	0.7
	BniB007397	AT3G55500.1	0.0452245	0.485031	0.0932405	0.335
	BniB021523	AT2G28950.1	0.0461346	0.632315	0.0729614	0.681
	BniB016849	AT2G39700.1	0.0233853	0.470104	0.0497449	0.197
	BniB001234	AT5G02260.1	0.0694696	0.423659	0.163975	0.616
	BniB047622	AT2G28950.1	0.0411422	0.710679	0.0578914	0.446
EXPA-V	BniB008058	AT1G20190.1	0.0314088	0.413805	0.0759024	0.384
	BniB015261	AT1G20190.1	0.0304975	0.4276	0.0713224	0.406
EXPA-VI	BniB035624	AT4G01630.1	0.0400618	0.499822	0.0801521	0.454
	BniB031605	AT4G01630.1	0.118752	0.964899	0.123072	1
EXPA-VII	BniB036288	AT3G15370.1	0.0662453	0.450486	0.147053	0.404
	BniB008864	AT3G15370.1	0.0662554	0.383423	0.1728	1
EXPA-VIII	BniB047347	AT4G38210.1	0.0376997	0.334907	0.112568	0.54
EXPA-IX	BniB040773	AT3G03220.1	0.0342574	0.488599	0.0701135	0.831
	BniB040492	AT3G03220.1	0.045763	0.619243	0.0739015	0.776
EXPA-X	BniB024879	AT1G12560.1	0.0561575	0.419038	0.134015	0.308
	BniB009987	AT1G12560.1	0.0578454	0.422345	0.136962	0.208
	BniB015449	AT1G12560.1	0.0480576	0.407448	0.117948	0.2
	BniB015448	AT1G12560.1	0.0632409	0.451779	0.139982	0.355
	BniB001190	AT1G62980.1	0.089423	0.524424	0.170517	0.52
EXPA-XI	BniB027283	AT3G29365.1	1.13114	1.67533	0.675177	1
	BniB025441	AT3G29365.1	1.1694	2.59383	0.450838	0.644
EXPA-XII	BniB023930	AT5G39280.1	0.368148	2.46681	0.149241	1
	BniB023930	AT5G39310.1	0.358602	1.73653	0.206505	1
	BniB040329	AT5G39280.1	0.219037	0.729843	0.300116	1
	BniB040329	AT5G39310.1	0.162933	0.566447	0.28764	0.661
	BniB006242	AT5G39260.1	0.230397	0.465439	0.495009	1
	BniB006242	AT5G39290.1	0.155201	0.539555	0.287646	0.881
EXPB-I	BniB012122	AT1G65680.1	0.156739	0.697142	0.22483	0.801
	BniB012123-1	AT1G65680.1	0.158338	0.536349	0.295215	0.651
	BniB012123-2	AT2G45110.1	0.128831	0.553424	0.232789	1
	BniB012123-2	AT1G65681.1	0.167813	0.588562	0.285124	1
	BniB019715	AT3G60570.1	0.0914853	0.448608	0.203932	0.563
	BniB007073	AT3G60570.1	0.161128	0.561073	0.287179	0.671
	BniB022230	AT1G65681.1	0.239315	0.581312	0.411681	0.95
EXPB-II	BniB018742	AT4G28250.1	0.0350068	0.515863	0.0678608	0.155
	BniB021401	AT2G20750.1	0.0854383	0.50887	0.167898	0.808
	BniB002625	AT4G28250.1	0.0460347	0.490832	0.093789	0.317
EXLA-I	BniB047345	AT4G38400.1	0.0855049	0.527178	0.162194	0.631
	BniB036683	AT4G38400.1	0.0674807	0.428919	0.157327	0.844
EXLB-I	BniB008426	AT4G17030.1	0.0540362	0.367447	0.147058	0.601
	BniB000183	AT4G17030.1	0.0676907	0.312034	0.216934	0.743
