# Supplementary material for: Complex Molecular Evolution and Expression of Expansin Gene Families in Three Basic Diploid Species of Brassica
Source: Int J Mol Sci. 2020 May 12;21(10):3424. doi: 10.3390/ijms21103424 (PMC7279145; doi:10.3390/ijms21103424)
Supplement: Supplementary file 1 [file ijms-21-03424-s001.zip › Supplementary data/Supplementary Table S4.xlsx]

## Sheet: Sheet1
Supporting Information Table S4. Evolutionary rate analyses of paralogous expansin genes and upstream 500 bp promoters in B. rapa, B. oleracea, and B. nigra, respectively. Green color labels indicate "abnormal values" in each subfamily.
Subgroups	Gene-1 ID	Gene-2 ID	Ka	Ks	Ka/Ks	dSM
EXPA-I	Bra007864	Bra004392	0.0198627	0.32314	0.0614679	0.418
	Bra026569	Bra024790	0.017999	0.347398	0.0518108	0.398
	Bra025372	Bra036225	0.0271603	0.305085	0.0890252	0.126
EXPA-III	Bra028763	Bra009102	0.0483613	0.30445	0.158848	0.573
	Bra004581	Bra000194	0.0357418	0.463502	0.0771125	0.728
EXPA-IV	Bra028878	Bra009602	0.0157449	0.340658	0.046219	0.527
	Bra028878	Bra005713	0.0207145	0.303766	0.0681922	0.722
	Bra009602	Bra005713	0.0241608	0.318067	0.0759615	0.687
	Bra040932	Bra035658	0.0302648	0.312351	0.0968937	0.365
	Bra000142	Bra017059	0.0294708	0.325083	0.0906562	0.671
	Bra000142	Bra005025	0.0288413	0.374601	0.076992	0.174
	Bra017059	Bra005025	0.0226334	0.278352	0.0813122	0.678
	Bra007170	Bra014739	0.028419	0.291593	0.0974612	0.171
EXPA-VI	Bra030499	Bra000920	0.126042	1.07004	0.117792	1
EXPA-VII	Bra001593	Bra027249	0.0242936	0.338348	0.0718007	0.584
EXPA-IX	Bra032006	Bra021365	0.0188447	0.379069	0.0497131	0.589
EXPA-X	Bra026965	Bra016767	0.0346199	0.262112	0.13208	0.213
	Bra026965	Bra019775	0.0415654	0.335292	0.123968	0.242
	Bra016767	Bra019775	0.025121	0.369045	0.0680702	0.332
EXPA-XI	Bra025397	Bra033099	0.105944	0.406485	0.260635	0.639
EXPB-I	Bra004890	Bra004889	0.105224	0.252313	0.417039	0.554
	Bra003421	Bra014484	0.144478	0.348486	0.414589	0.365
	Bra000370	Bra004891	0.110225	0.402365	0.273943	1
EXPB-II	Bra026272	Bra024215	0.0406264	0.36083	0.112591	0.076
EXLB-I	Bra012684	Bra012687	0.0107001	0.142227	0.0752329	0.187
	Bra012684	Bra040107	0.0488981	0.320673	0.152486	0.633
	Bra012687	Bra040107	0.0527418	0.370645	0.142297	0.528
EXPA-I	Bol028567	Bol028570	0	0	NaN	0.014
	Bol028567	Bol023923	0.0186316	0.373973	0.0498208	0.389
	Bol028570	Bol023923	0.0186316	0.373973	0.0498208	0.415
	Bol015187	Bol007218	0.0188774	0.423612	0.044563	0.625
	Bol033094	Bol043003	0.0257346	0.300524	0.0856324	0.357
	Bol033094	Bol032269	0.03356	0.307047	0.109299	0.319
	Bol043003	Bol032269	0.0289491	0.282358	0.102526	0.185
EXPA-II	Bol009904	Bol003783	0.0236876	0.352754	0.0671505	1
EXPA-III	Bol024474	Bol044044	0.0516685	0.287198	0.179906	0.755
	Bol006881	Bol020605	0.0395292	0.477549	0.0827753	1
EXPA-IV	Bol012822	Bol002403	0.0163143	0.364468	0.044762	0.408
	Bol012822	Bol015267	0.0134004	0.319911	0.0418878	0.599
	Bol002403	Bol015267	0.0246682	0.308057	0.0800769	0.817
	Bol008341	Bol033258	0.0246349	0.314248	0.0783932	0.474
	Bol025353	Bol025354	0	0	NaN	0.658
	Bol044222	Bol044357	0.0310791	0.343353	0.0905164	0.108
EXPA-V	Bol002893	Bol023607	0.0142416	0.413042	0.0344799	0.605
EXPA-VI	Bol004851	Bol016568	0.135312	1.08635	0.124557	1
	Bol004851	Bol030713	0.132409	1.10748	0.119559	1
	Bol016568	Bol030713	0.050106	0.343588	0.145832	1
EXPA-VII	Bol025756	Bol011149	0.0302969	0.370276	0.0818225	0.448
EXPA-IX	Bol000846	Bol003805	0.0294198	0.374486	0.0785604	1
EXPA-XI	Bol043027	Bol033171	0.109674	0.407925	0.268857	0.78
EXPB-I	Bol030152	Bol030151	0.078461	0.21974	0.357062	0.633
	Bol030152	Bol030157	0.0189284	0.050695	0.373379	0.432
	Bol030151	Bol030157	0.0923987	0.168228	0.549246	1
	Bol001083	Bol037561	0.131786	0.359063	0.367028	0.473
	Bol029527	Bol030153	0.151601	0.367854	0.412122	1
	Bol029527	Bol030158	0.159015	0.415272	0.382917	0.941
	Bol030153	Bol030158	0.0218543	0.0679264	0.321735	1
EXPB-II	Bol020011	Bol042385	0.0414852	0.357762	0.115957	0.099
EXLB-I	Bol037151	Bol037155	0.0398645	0.205828	0.193679	0.327
	Bol037151	Bol019964	0.0540775	0.323478	0.167175	0.519
	Bol037155	Bol019964	0.0808206	0.354632	0.2279	0.523
EXPA-I	BniB032545	BniB037014	0.0153021	0.353187	0.0433257	0.72929
	BniB027146	BniB017569	0.0289541	0.500734	0.0578234	0.343
	BniB027061	BniB025184	0.0230276	0.281465	0.0818136	0.33
	BniB027061	BniB024605	0.0227413	0.321046	0.0708351	0.544
	BniB025184	BniB024605	0.031967	0.300486	0.106384	0.33
EXPA-II	BniB044230	BniB030473	0.031636	0.325521	0.0971856	0.071
EXPA-III	BniB023667	BniB001357	0.0670288	0.307924	0.217679	1
	BniB043865	BniB032753	0.0322115	0.451499	0.0713436	0.74
EXPA-IV	BniB001234	BniB023590	0.0175447	0.367739	0.0477096	0.359
	BniB001234	BniB045056	0.0178354	0.340297	0.0524112	0.648
	BniB023590	BniB045056	0.0238826	0.329709	0.0724354	0.583
	BniB047622	BniB021523	0.0269952	0.247798	0.10894	0.536
	BniB028123	BniB016849	0.0163354	0.328506	0.0497262	0.256
	BniB028123	BniB012195	0.0146514	0.289724	0.0505704	0.128
	BniB016849	BniB012195	0.0120398	0.318603	0.0377894	0.018
	BniB007397	BniB029906	0.0346782	0.316381	0.109609	0.302
	BniB007397	BniB029907	0.0346782	0.316381	0.109609	1
	BniB029906	BniB029907	0	0	NaN	1
EXPA-V	BniB008058	BniB015261	0.0196177	0.388683	0.0504722	0.296
EXPA-VI	BniB031605	BniB035624	0.121105	0.907042	0.133516	1
EXPA-VII	BniB036288	BniB008864	0.0331843	0.335292	0.0989715	0.916
EXPA-IX	BniB040773	BniB040492	0.0186979	0.297854	0.0627752	0.791
EXPA-X	BniB024879	BniB015449	0.034615	0.293922	0.117769	0.025
	BniB024879	BniB015448	0.0494216	0.366873	0.13471	0.144
	BniB024879	BniB009987	0.0380631	0.319125	0.119273	0.215
	BniB015449	BniB015448	0.0336851	0.244966	0.137509	0.109
	BniB015449	BniB009987	0.0336899	0.260229	0.129463	0.116
	BniB015448	BniB009987	0.033671	0.343131	0.0981287	0.392
EXPA-XI	BniB025441	BniB027283	0.102649	0.476771	0.215301	1
EXPB-I	BniB012123-1	BniB012122	0.142015	0.364591	0.389517	0.801
	BniB019715	BniB007073	0.132142	0.420018	0.31461	0.129
EXPB-II	BniB018742	BniB002625	0.0352298	0.372328	0.0946205	0.097
EXLB-I	BniB000183	BniB008426	0.0600228	0.302927	0.198143	0.525
